# Supplementary material for: Synthesis, Characterization and In Vitro Evaluation of Hybrid Monomeric Peptides Suited for Multimodal Imaging by PET/OI: Extending the Concept of Charge—Cell Binding Correlation
Source: Pharmaceuticals (Basel). 2021 Sep 28;14(10):989. doi: 10.3390/ph14100989 (PMC8541144; doi:10.3390/ph14100989)
Supplement: Supplementary file 1 [file pharmaceuticals-14-00989-s001.zip]

Archive with 1 entries (1 files):
- pharmaceuticals-1390762-supplementary.pdf
